# Supplementary material for: GacA is essential for Group A S treptococcus and defines a new class of monomeric dTDP‐4‐dehydrorhamnose reductases (RmlD)
Source: Mol Microbiol. 2015 Oct 1;98(5):946–62. doi: 10.1111/mmi.13169 (PMC4832382; doi:10.1111/mmi.13169)
Supplement: Supplementary file 1 — Supporting information [file MMI-98-946-s001.zip]

Archive with 2 entries (2 files):
- MMI_13169_Supplement_proof_combined.pdf
- MMI_13169_tables S1-S3.docx
